# Supplementary material for: Lymphopenia and Early Variation of Lymphocytes to Predict In-Hospital Mortality and Severity in ED Patients with SARS-CoV-2 Infection
Source: J Clin Med. 2022 Mar 24;11(7):1803. doi: 10.3390/jcm11071803 (PMC8999889; doi:10.3390/jcm11071803)
Supplement: Supplementary file 1 [file jcm-11-01803-s001.zip]

Archive with 1 entries (1 files):
- jcm-1634407-supplementary.pdf
